# Supplementary material for: The Structural Basis of Coenzyme A Recycling in a Bacterial Organelle
Source: PLoS Biol. 2016 Mar 9;14(3):e1002399. doi: 10.1371/journal.pbio.1002399 (PMC4784909; doi:10.1371/journal.pbio.1002399)
Supplement: S1 Data — (XLSX) [file pbio.1002399.s001.xlsx]

## Sheet: Raw Data
Homolog	salmonella							salmonella							r palustris							rpalustris							rpalustris delpep							rpalustris delpep
ug protein used in assay	0.5		0.5		0.5			0.5		0.5		0.5			0.5		0.5		0.25			0.5		0.5		0.5			0.5		0.5		0.5			0.5		0.5		0.5
Acyl-CoA type	100 uM propcoa		100 uM propcoa		100 uM propcoa			100 uM acetyl		100 uM acetylcoa		100 uM acetylcoa			100 uM acetyl		100 uM acetylcoa		100 uM acetylcoa			100 uM propcoa		100 uM propcoa		100 uM propcoa			100 uM acetylcoa		100 uM acetylcoa		100 uM acetylcoa			100 uM propcoa		100 uM propcoa		100 uM propcoa
	Time(min)	412 (nm)	Time(min)	412 (nm)		412(nm)		Time(min)	412 (nm)	Time(min)	412 (nm)	Time(min)			Time(min)	412 (nm)	Time(min)	412 (nm)	Time(min)	412 (nm)		Time(min)	412 (nm)	Time(min)	412 (nm)	Time(min)	412 (nm)		Time(min)	412 (nm)	Time(min)	412 (nm)	Time(min)	412 (nm)		Time(min)	412 (nm)	Time(min)	412 (nm)	Time(min)	412 (nm)
	0	0.0308	0	0.0368	0	0.0274		0	0.0044	0	0.0026	0	0.0355		0	0.0061	0	0.0915	0	0.0327		0	0.0086	0	0.005	0	0.0143		0	0.0347	0	0.0354	0	0.0338		0	0.02	0	0.0276	0	0.0229
	0.03	0.0345	0.03	0.0393	0.03	0.0265		0.03	0.0062	0.033	0.0062	0.03	0.0381		0.03	0.009	0.03	0.0897	0.03	0.0343		0.03	0.0103	0.03	0.0046	0.03	0.0197		0.03	0.0359	0.03	0.0379	0.03	0.0372		0.03	0.0307	0.03	0.0254	0.03	0.0253
	0.06	0.0373	0.06	0.0454	0.06	0.0285		0.06	0.0082	0.0663333	0.0063	0.06	0.0393		0.06	0.0105	0.06	0.0937	0.06	0.0347		0.06	0.0124	0.06	0.0071	0.06	0.0219		0.06	0.0381	0.06	0.0398	0.06	0.0383		0.06	0.0298	0.06	0.0271	0.06	0.0262
	0.09	0.042	0.09	0.0475	0.09	0.0319		0.09	0.0098	0.0995	0.0079	0.09	0.042		0.09	0.01	0.09	0.0942	0.09	0.0352		0.1	0.0136	0.09	0.0074	0.09	0.0253		0.09	0.0408	0.09	0.0406	0.09	0.0387		0.09	0.023	0.09	0.0298	0.09	0.0281
	0.12	0.0466	0.12	0.0524	0.12	0.0359		0.12	0.0115	0.132833	0.0111	0.12	0.0419		0.12	0.0126	0.12	0.0956	0.12	0.0356		0.12	0.0147	0.12	0.008	0.12	0.0269		0.12	0.0413	0.12	0.0412	0.12	0.0398		0.12	0.0248	0.12	0.0299	0.12	0.0282
	0.15	0.05	0.16	0.0551	0.15	0.0393		0.15	0.0122	0.166167	0.0117	0.15	0.0438		0.15	0.0128	0.15	0.0963	0.15	0.0363		0.15	0.0157	0.15	0.0082	0.15	0.0294		0.15	0.0424	0.15	0.0439	0.15	0.0404		0.15	0.0274	0.15	0.0302	0.15	0.0309
	0.18	0.058	0.18	0.0576	0.18	0.0427		0.18	0.0136	0.199667	0.0135	0.18	0.0451		0.18	0.0133	0.18	0.0973	0.18	0.0376		0.18	0.0169	0.18	0.0099	0.18	0.0309		0.18	0.0428	0.18	0.0451	0.18	0.0417		0.18	0.0366	0.18	0.0318	0.18	0.0319
	0.21	0.0567	0.21	0.0612	0.21	0.0476		0.21	0.0148	0.233	0.0158	0.21	0.0471		0.21	0.0166	0.21	0.0985	0.21	0.0384		0.21	0.0185	0.21	0.0104	0.21	0.0339		0.21	0.0439	0.21	0.0452	0.21	0.0448		0.21	0.0312	0.21	0.0331	0.21	0.0343
	0.24	0.0601	0.24	0.0657	0.24	0.0503		0.24	0.017	0.266333	0.0191	0.24	0.0481		0.24	0.0181	0.24	0.1	0.24	0.0397		0.24	0.0189	0.24	0.0119	0.24	0.0357		0.24	0.0455	0.24	0.0465	0.24	0.0451		0.24	0.0317	0.24	0.035	0.24	0.0361
	0.27	0.0631	0.27	0.0689	0.27	0.0536		0.27	0.0168	0.299667	0.023	0.27	0.0499		0.27	0.0187	0.27	0.1018	0.27	0.0394		0.27	0.0196	0.27	0.013	0.27	0.0385		0.27	0.0475	0.27	0.0478	0.27	0.0457		0.27	0.0347	0.27	0.035	0.27	0.037
	0.3	0.0676	0.3	0.0725	0.3	0.0561		0.3	0.0204	0.332833	0.0254	0.3	0.052		0.3	0.0212	0.3	0.1022	0.3	0.041		0.3	0.0214	0.3	0.0146	0.3	0.0395		0.3	0.0492	0.3	0.0487	0.3	0.0466		0.3	0.0346	0.3	0.0371	0.3	0.0395
	0.33	0.0709	0.33	0.0763	0.33	0.0605		0.33	0.0209	0.366333	0.0268	0.33	0.0539		0.33	0.0227	0.33	0.1032	0.33	0.0406		0.33	0.0219	0.33	0.0153	0.33	0.0481		0.33	0.0493	0.33	0.0498	0.33	0.0481		0.33	0.0362	0.33	0.0395	0.33	0.0403
	0.36	0.0741	0.36	0.0799	0.36	0.0635		0.36	0.0236	0.3995	0.0276	0.36	0.056		0.36	0.0236	0.36	0.1042	0.36	0.0419		0.36	0.0233	0.36	0.0168	0.36	0.0439		0.36	0.0496	0.36	0.0496	0.36	0.0482		0.36	0.0384	0.36	0.0408	0.36	0.0424
	0.39	0.0774	0.39	0.0824	0.39	0.068		0.39	0.0262	0.432667	0.0315	0.39	0.0572		0.39	0.0242	0.39	0.1055	0.39	0.0421		0.39	0.0265	0.39	0.0175	0.39	0.0475		0.39	0.0504	0.39	0.0511	0.39	0.0493		0.39	0.0405	0.39	0.0408	0.39	0.0433
	0.42	0.0812	0.42	0.0873	0.42	0.072		0.42	0.0264	0.466167	0.0334	0.42	0.0586		0.42	0.0253	0.42	0.105	0.42	0.0428		0.42	0.0261	0.42	0.0194	0.42	0.0487		0.42	0.0517	0.42	0.052	0.42	0.0507		0.42	0.0428	0.42	0.042	0.42	0.0453
	0.45	0.0838	0.45	0.0904	0.45	0.0748		0.45	0.0279	0.499333	0.033	0.45	0.0597		0.45	0.028	0.45	0.1064	0.45	0.0433		0.45	0.0273	0.45	0.0196	0.45	0.0509		0.45	0.0522	0.45	0.053	0.45	0.052		0.45	0.0434	0.45	0.0439	0.45	0.0476
	0.48	0.0872	0.48	0.0945	0.48	0.0801		0.48	0.0297	0.532667	0.0367	0.48	0.0629		0.48	0.0295	0.48	0.1074	0.48	0.0435		0.48	0.0279	0.48	0.0214	0.48	0.0535		0.48	0.0538	0.48	0.0541	0.48	0.0533		0.48	0.0446	0.48	0.0447	0.48	0.0488
	0.51	0.0913	0.52	0.098	0.51	0.0832		0.51	0.0304	0.567	0.0422	0.51	0.0648		0.51	0.0316	0.51	0.1089	0.51	0.0441		0.51	0.0297	0.51	0.0221	0.51	0.0555		0.51	0.0543	0.51	0.0549	0.51	0.0539		0.51	0.047	0.51	0.047	0.51	0.0502
	0.54	0.0944	0.55	0.102	0.54	0.0869		0.54	0.0332	0.5995	0.0416	0.54	0.0656		0.54	0.0309	0.54	0.11	0.54	0.0438		0.54	0.0312	0.54	0.0243	0.54	0.057		0.54	0.0552	0.54	0.0561	0.54	0.0555		0.54	0.0488	0.54	0.0479	0.54	0.0521
	0.57	0.0975	0.57	0.1046	0.57	0.0909		0.57	0.033	0.632667	0.0455	0.57	0.0675		0.57	0.034	0.57	0.1107	0.57	0.0449		0.57	0.0323	0.57	0.0244	0.57	0.0592		0.57	0.0565	0.57	0.0565	0.57	0.0564		0.57	0.0505	0.57	0.0501	0.57	0.0532
	0.6	0.1013	0.61	0.1086	0.6	0.0949		0.6	0.0364	0.666	0.0461	0.6	0.0693		0.6	0.0348	0.6	0.1122	0.6	0.0454		0.6	0.0342	0.6	0.0255	0.6	0.0612		0.6	0.0569	0.6	0.0574	0.6	0.0577		0.6	0.0523	0.6	0.0511	0.61	0.0557
	0.63	0.1043	0.64	0.113	0.63	0.0986		0.63	0.0364	0.699667	0.0486	0.63	0.0707		0.63	0.0356	0.63	0.1145	0.63	0.0456		0.63	0.0358	0.63	0.0268	0.63	0.0625		0.63	0.058	0.63	0.0589	0.63	0.0583		0.63	0.0545	0.63	0.0519	0.63	0.0577
	0.66	0.1082	0.66	0.1151	0.66	0.1022		0.66	0.0399	0.733167	0.0526	0.66	0.0725		0.66	0.0374	0.66	0.1148	0.66	0.0465		0.66	0.037	0.66	0.0275	0.66	0.0644		0.66	0.0599	0.66	0.0602	0.66	0.0592		0.66	0.056	0.66	0.0522	0.66	0.0594
	0.69	0.1116	0.69	0.1191	0.69	0.1056		0.69	0.0407	0.766333	0.0522	0.69	0.0749		0.69	0.0386	0.69	0.1155	0.69	0.0475		0.69	0.0388	0.69	0.0289	0.69	0.066		0.69	0.0604	0.69	0.0612	0.69	0.0603		0.69	0.0571	0.69	0.0544	0.69	0.0599
	0.72	0.1149	0.72	0.1225	0.72	0.109		0.72	0.0428	0.7995	0.056	0.72	0.0762		0.72	0.0409	0.72	0.117	0.72	0.0475		0.72	0.04	0.72	0.0299	0.72	0.0681		0.72	0.0637	0.72	0.0618	0.72	0.0614		0.72	0.059	0.72	0.0551	0.72	0.0614
	0.75	0.1187	0.75	0.1264	0.75	0.1126		0.75	0.0462	0.832667	0.0567	0.75	0.0782		0.75	0.0416	0.75	0.1179	0.75	0.0482		0.75	0.0405	0.75	0.0317	0.75	0.0696		0.75	0.0625	0.75	0.0617	0.75	0.0625		0.75	0.0606	0.75	0.0575	0.75	0.0637
	0.78	0.1231	0.78	0.1299	0.78	0.1175		0.78	0.0454	0.866167	0.0602	0.78	0.0804		0.78	0.0438	0.78	0.1187	0.78	0.0496		0.78	0.0426	0.78	0.0329	0.78	0.0715		0.78	0.0637	0.78	0.0641	0.78	0.0629		0.78	0.0621	0.78	0.0575	0.78	0.0656
	0.81	0.1262	0.81	0.1351	0.81	0.1204		0.81	0.0461	0.899333	0.0627	0.81	0.0815		0.81	0.045	0.81	0.1201	0.81	0.0504		0.81	0.0448	0.81	0.0338	0.81	0.0736		0.81	0.0642	0.81	0.0648	0.81	0.0636		0.81	0.0631	0.81	0.0588	0.81	0.0671
	0.84	0.1295	0.84	0.1378	0.84	0.1236		0.84	0.0493	0.933167	0.0654	0.84	0.0834		0.84	0.0465	0.84	0.1214	0.84	0.0509		0.84	0.0505	0.84	0.035	0.84	0.0752		0.84	0.0641	0.84	0.0661	0.84	0.0651		0.84	0.0649	0.84	0.0698	0.84	0.068
	0.87	0.1335	0.87	0.1416	0.87	0.1276		0.87	0.0524	0.966333	0.0707	0.87	0.0849		0.87	0.0473	0.87	0.1217	0.87	0.0513		0.87	0.0603	0.87	0.0361	0.87	0.0775		0.87	0.0658	0.87	0.067	0.87	0.0665		0.87	0.0672	0.87	0.0632	0.87	0.0702
	0.9	0.1377	0.9	0.1452	0.9	0.1318		0.9	0.0528	0.999333	0.0716	0.9	0.0863		0.9	0.0492	0.9	0.1229	0.9	0.0523		0.9	0.0482	0.9	0.0379	0.9	0.0797		0.9	0.0658	0.9	0.0691	0.9	0.0668		0.9	0.0686	0.9	0.064	0.9	0.072
	0.93	0.141	0.93	0.1499	0.93	0.1344		0.93	0.0551	1.03283	0.0738	0.93	0.0885		0.93	0.0515	0.93	0.1234	0.93	0.0518		0.93	0.0501	0.93	0.0391	0.93	0.082		0.93	0.0665	0.93	0.069	0.93	0.0676		0.93	0.0702	0.93	0.0647	0.93	0.0737
	0.96	0.1429	0.96	0.1529	0.96	0.139		0.96	0.057	1.06617	0.0763	0.96	0.0908		0.96	0.0507	0.96	0.125	0.96	0.0531		0.96	0.0519	0.96	0.0401	0.96	0.0842		0.96	0.0691	0.96	0.0707	0.96	0.0696		0.96	0.0721	0.96	0.0667	0.96	0.0751
	0.99	0.1485	1	0.1561	0.99	0.142		0.99	0.0592	1.09967	0.0804	0.99	0.092		0.99	0.0529	0.99	0.1266	0.99	0.054		0.99	0.0535	0.99	0.042	0.99	0.0859		0.99	0.0692	0.99	0.0713	0.99	0.0707		0.99	0.074	0.99	0.067	0.99	0.078
	1.02	0.1513	1.02	0.1607	1.02	0.1464		1.02	0.0618	1.133	0.0834	1.02	0.0932		1.02	0.0548	1.02	0.127	1.02	0.0547		1.02	0.0553	1.02	0.0428	1.02	0.0884		1.02	0.07	1.02	0.0729	1.02	0.071		1.02	0.0771	1.02	0.0693	1.02	0.0775
	1.05	0.1539	1.05	0.1639	1.05	0.1503		1.05	0.0626	1.16633	0.0842	1.05	0.0963		1.05	0.0555	1.05	0.1274	1.05	0.055		1.05	0.0561	1.05	0.0434	1.05	0.0907		1.05	0.0715	1.05	0.0736	1.05	0.0719		1.05	0.0761	1.05	0.0704	1.05	0.0799
	1.08	0.1577	1.08	0.1678	1.08	0.155		1.08	0.0645	1.19967	0.0881	1.08	0.0977		1.08	0.0569	1.08	0.1285	1.08	0.0552		1.08	0.058	1.08	0.0448	1.08	0.0929		1.08	0.0716	1.08	0.0749	1.08	0.0739		1.08	0.0785	1.08	0.071	1.08	0.0812
	1.11	0.1607	1.11	0.1711	1.11	0.1585		1.11	0.0673	1.233	0.0885	1.11	0.1007		1.11	0.059	1.11	0.1298	1.11	0.0562		1.11	0.0596	1.11	0.0457	1.11	0.0947		1.11	0.0732	1.11	0.0761	1.11	0.0744		1.11	0.0804	1.11	0.074	1.11	0.0831
	1.14	0.1648	1.14	0.1747	1.14	0.162		1.14	0.0687	1.26633	0.093	1.14	0.1022		1.14	0.061	1.14	0.1295	1.14	0.0572		1.14	0.0611	1.14	0.0475	1.14	0.0957		1.14	0.0738	1.14	0.0768	1.14	0.0756		1.14	0.083	1.14	0.0751	1.14	0.0841
	1.17	0.1678	1.17	0.179	1.17	0.166		1.17	0.0696	1.2995	0.0952	1.17	0.1047		1.17	0.0613	1.17	0.1311	1.17	0.0571		1.17	0.0627	1.17	0.0492	1.17	0.0972		1.17	0.0741	1.17	0.0787	1.17	0.0769		1.17	0.0851	1.17	0.0772	1.17	0.0854
	1.2	0.171	1.2	0.1824	1.2	0.1698		1.2	0.0702	1.33367	0.0972	1.2	0.1068		1.2	0.0635	1.2	0.1325	1.2	0.0569		1.2	0.0642	1.2	0.0504	1.2	0.0997		1.2	0.0749	1.2	0.0782	1.2	0.0783		1.2	0.0865	1.2	0.0779	1.2	0.0875
	1.23	0.1746	1.24	0.1866	1.23	0.1737		1.23	0.0743	1.36617	0.1	1.23	0.1075		1.23	0.0632	1.23	0.1336	1.23	0.0592		1.23	0.0662	1.23	0.0522	1.23	0.1005		1.23	0.0763	1.23	0.0798	1.23	0.0785		1.23	0.089	1.23	0.0787	1.23	0.0882
	1.26	0.1778	1.27	0.191	1.26	0.1775		1.26	0.0749	1.39933	0.1017	1.26	0.1104		1.26	0.066	1.26	0.1339	1.26	0.0581		1.26	0.0674	1.26	0.0531	1.26	0.103		1.26	0.0771	1.26	0.0802	1.26	0.0785		1.26	0.089	1.26	0.0794	1.26	0.0904
	1.29	0.181	1.3	0.1944	1.29	0.1812		1.29	0.0776	1.43283	0.1063	1.29	0.1121		1.29	0.0676	1.29	0.1345	1.29	0.0592		1.29	0.0688	1.29	0.0544	1.29	0.1052		1.29	0.08	1.29	0.0813	1.29	0.0803		1.29	0.0918	1.29	0.0823	1.29	0.0917
	1.32	0.1853	1.33	0.1987	1.32	0.1853		1.32	0.0789	1.46633	0.1074	1.32	0.1142		1.32	0.0679	1.32	0.135	1.32	0.0581		1.32	0.0703	1.32	0.0554	1.32	0.1069		1.32	0.0798	1.32	0.0827	1.32	0.0809		1.32	0.0934	1.32	0.0828	1.32	0.0936
	1.35	0.189	1.36	0.2019	1.35	0.1892		1.35	0.08	1.49967	0.1101	1.35	0.1161		1.35	0.0689	1.35	0.1364	1.35	0.0602		1.35	0.072	1.35	0.0568	1.35	0.1086		1.35	0.0808	1.35	0.0835	1.35	0.0818		1.35	0.0946	1.35	0.0847	1.35	0.095
	1.38	0.1919	1.39	0.2065	1.38	0.1922		1.38	0.0828	1.533	0.1115	1.38	0.1183		1.38	0.0696	1.38	0.1377	1.38	0.0607		1.38	0.074	1.38	0.0577	1.38	0.1109		1.38	0.0811	1.38	0.0845	1.38	0.0831		1.38	0.0968	1.38	0.0864	1.38	0.0969
	1.41	0.196	1.42	0.2105	1.41	0.1956		1.41	0.0843	1.56633	0.114	1.41	0.1202		1.41	0.0713	1.41	0.1388	1.41	0.0602		1.41	0.0752	1.41	0.0596	1.41	0.1129		1.41	0.0823	1.41	0.0859	1.41	0.0838		1.41	0.0984	1.41	0.0882	1.41	0.099
	1.44	0.1995	1.45	0.2141	1.44	0.2		1.44	0.0857	1.59967	0.1174	1.44	0.1218		1.44	0.0728	1.44	0.1403	1.44	0.0608		1.44	0.0761	1.44	0.0612	1.44	0.1145		1.44	0.0828	1.44	0.0869	1.44	0.0845		1.44	0.1014	1.44	0.0885	1.44	0.0996
	1.47	0.2028	1.48	0.2178	1.47	0.2041		1.47	0.0877	1.63283	0.1195	1.47	0.1246		1.47	0.0739	1.47	0.1396	1.47	0.061		1.47	0.0784	1.47	0.063	1.47	0.1177		1.47	0.0836	1.47	0.0878	1.47	0.0866		1.47	0.1018	1.47	0.0911	1.47	0.1019
	1.5	0.2062	1.51	0.2209	1.5	0.208		1.5	0.0889	1.66617	0.1218	1.5	0.126		1.5	0.0745	1.5	0.1415	1.5	0.0612		1.5	0.0795	1.5	0.0633	1.5	0.1198		1.5	0.0852	1.5	0.0882	1.5	0.0872		1.5	0.1035	1.5	0.0914	1.5	0.1036
	1.53	0.2108	1.53	0.2245	1.53	0.2115		1.53	0.0908	1.6995	0.1246	1.53	0.128		1.53	0.0759	1.53	0.1422	1.53	0.0613		1.53	0.0809	1.53	0.0653	1.53	0.1217		1.53	0.0859	1.53	0.0893	1.53	0.0887		1.53	0.1045	1.53	0.0927	1.53	0.1051
	1.56	0.2142	1.56	0.229	1.56	0.2159		1.56	0.0927	1.73267	0.127	1.56	0.1301		1.56	0.0769	1.56	0.1434	1.56	0.0629		1.56	0.083	1.56	0.0667	1.56	0.1232		1.56	0.0867	1.56	0.091	1.56	0.0894		1.56	0.1067	1.56	0.0945	1.56	0.1062
	1.59	0.2174	1.59	0.2311	1.59	0.2195		1.59	0.0932	1.76617	0.1324	1.59	0.1309		1.59	0.0791	1.59	0.1441	1.59	0.0635		1.59	0.0843	1.59	0.0685	1.59	0.1251		1.59	0.0875	1.59	0.0909	1.59	0.0907		1.59	0.108	1.59	0.0965	1.59	0.1078
	1.62	0.2207	1.62	0.2353	1.62	0.2228		1.62	0.0963	1.7995	0.1333	1.62	0.1344		1.62	0.0799	1.62	0.1455	1.62	0.0641		1.62	0.0854	1.62	0.0699	1.62	0.1263		1.62	0.0891	1.62	0.0923	1.62	0.0916		1.62	0.11	1.62	0.097	1.62	0.1096
	1.65	0.2249	1.65	0.2385	1.65	0.2265		1.65	0.0979	1.83283	0.1353	1.65	0.1363		1.65	0.0818	1.65	0.1463	1.65	0.0647		1.65	0.0876	1.65	0.0707	1.65	0.1297		1.65	0.089	1.65	0.0929	1.65	0.0926		1.65	0.1119	1.65	0.0986	1.65	0.1115
	1.68	0.2276	1.68	0.2421	1.68	0.2312		1.68	0.1004	1.866	0.1384	1.68	0.1378		1.68	0.0825	1.68	0.1466	1.68	0.0648		1.68	0.0888	1.68	0.0721	1.68	0.1306		1.68	0.0896	1.68	0.0943	1.68	0.0928		1.68	0.1136	1.68	0.0996	1.68	0.1126
	1.71	0.2312	1.71	0.2464	1.71	0.2337		1.71	0.1012	1.89967	0.1411	1.71	0.1394		1.71	0.0843	1.71	0.148	1.71	0.0653		1.71	0.09	1.71	0.0743	1.71	0.1327		1.71	0.0903	1.71	0.0951	1.71	0.095		1.71	0.1149	1.71	0.1024	1.71	0.1149
	1.74	0.2346	1.74	0.2493	1.74	0.2375		1.74	0.1034	1.93283	0.1433	1.74	0.1416		1.74	0.0853	1.74	0.1494	1.74	0.0658		1.74	0.0924	1.74	0.0751	1.74	0.1337		1.74	0.092	1.74	0.0954	1.74	0.0956		1.74	0.1164	1.74	0.102	1.74	0.117
	1.77	0.2382	1.77	0.2537	1.77	0.2416		1.77	0.1047	1.96633	0.1461	1.77	0.1443		1.77	0.0862	1.77	0.15	1.77	0.066		1.77	0.0943	1.77	0.0769	1.77	0.1359		1.77	0.0923	1.77	0.0973	1.77	0.0965		1.77	0.1193	1.77	0.1039	1.77	0.1182
	1.8	0.2415	1.81	0.2578	1.8	0.2445		1.8	0.1047	1.99967	0.1488	1.8	0.1464		1.8	0.0876	1.8	0.1518	1.8	0.0664		1.8	0.0945	1.8	0.0779	1.8	0.1379		1.8	0.0928	1.8	0.098	1.8	0.0976		1.8	0.1203	1.8	0.1047	1.8	0.1191
	1.83	0.2446	1.84	0.2605	1.83	0.2484		1.83	0.1081	2.03283	0.1471	1.83	0.1482		1.83	0.0886	1.83	0.1522	1.83	0.067		1.83	0.0965	1.83	0.0789	1.83	0.1396		1.83	0.0937	1.83	0.0985	1.83	0.0989		1.83	0.1221	1.84	0.1062	1.83	0.1204
	1.86	0.2475	1.86	0.2649	1.86	0.2517		1.86	0.1118	2.06617	0.1529	1.86	0.1499		1.86	0.0908	1.86	0.153	1.86	0.0676		1.86	0.0984	1.86	0.08	1.86	0.1413		1.86	0.0954	1.86	0.0992	1.86	0.0992		1.86	0.1231	1.86	0.1091	1.86	0.123
	1.89	0.2508	1.89	0.2678	1.89	0.2557		1.89	0.1137	2.0995	0.1543	1.89	0.1508		1.89	0.0923	1.89	0.1545	1.89	0.069		1.89	0.0998	1.89	0.0812	1.89	0.1428		1.89	0.0964	1.89	0.1006	1.89	0.1003		1.89	0.1241	1.89	0.1091	1.89	0.1232
	1.92	0.2552	1.92	0.2721	1.92	0.2593		1.92	0.1158	2.13367	0.1574	1.92	0.154		1.92	0.0931	1.92	0.1544	1.92	0.0693		1.92	0.1011	1.92	0.0821	1.92	0.1454		1.92	0.0966	1.92	0.1007	1.92	0.1012		1.92	0.1268	1.92	0.1094	1.92	0.1264
	1.95	0.2584	1.95	0.2751	1.95	0.2633		1.95	0.116	2.16617	0.1587	1.95	0.1554		1.95	0.0943	1.95	0.1557	1.95	0.0691		1.95	0.1031	1.95	0.0842	1.95	0.1476		1.95	0.0979	1.95	0.1027	1.95	0.1028		1.95	0.128	1.95	0.1115	1.95	0.127
	1.98	0.2619	1.98	0.2786	1.98	0.2667		1.98	0.1197	2.19967	0.1628	1.98	0.1574		1.98	0.0967	1.98	0.157	1.98	0.0697		1.98	0.1046	1.98	0.0855	1.99	0.1497		1.98	0.0987	1.98	0.1025	1.98	0.1038		1.98	0.1298	1.99	0.1128	1.98	0.1282
	2.01	0.2651	2.01	0.2828	2.01	0.2706		2.01	0.1189	2.233	0.165	2.01	0.1596		2.01	0.0964	2.01	0.157	2.01	0.0696		2.01	0.1059	2.01	0.0872	2.01	0.1511		2.01	0.1008	2.01	0.1042	2.01	0.1046		2.01	0.1316	2.02	0.1148	2.01	0.1302
	2.04	0.2688	2.04	0.2857	2.04	0.275		2.04	0.1213	2.26617	0.1665	2.04	0.1617		2.04	0.0985	2.04	0.1592	2.04	0.0714		2.04	0.1075	2.04	0.0893	2.04	0.1531		2.04	0.1011	2.04	0.105	2.04	0.1056		2.04	0.1335	2.05	0.1154	2.04	0.1325
	2.07	0.2724	2.07	0.2889	2.07	0.2788		2.07	0.1244	2.29967	0.1721	2.07	0.1633		2.07	0.0985	2.07	0.1601	2.07	0.0719		2.08	0.1092	2.07	0.0903	2.07	0.1555		2.07	0.102	2.07	0.1062	2.07	0.1062		2.07	0.1352	2.08	0.1174	2.07	0.1338
	2.1	0.2757	2.1	0.2925	2.1	0.2821		2.1	0.1267	2.333	0.1738	2.1	0.1654		2.1	0.1007	2.1	0.1609	2.1	0.0718		2.1	0.1109	2.1	0.0918	2.1	0.1565		2.1	0.1031	2.1	0.1085	2.1	0.1078		2.1	0.1371	2.1	0.1175	2.1	0.1356
	2.13	0.2793	2.13	0.2963	2.13	0.2853		2.13	0.1271	2.366	0.1747	2.13	0.1672		2.13	0.1018	2.13	0.1619	2.13	0.0722		2.13	0.1128	2.13	0.0936	2.13	0.1583		2.13	0.1046	2.13	0.1086	2.13	0.1083		2.13	0.1386	2.14	0.1203	2.13	0.1363
	2.16	0.2829	2.16	0.2993	2.16	0.2894		2.16	0.1293	2.39967	0.1802	2.16	0.1702		2.16	0.103	2.16	0.1625	2.16	0.0727		2.16	0.1149	2.16	0.0942	2.16	0.1606		2.16	0.1052	2.16	0.1099	2.16	0.1094		2.16	0.1404	2.16	0.1217	2.16	0.137
	2.19	0.286	2.19	0.304	2.19	0.2933		2.19	0.132	2.43267	0.1826	2.19	0.1735		2.19	0.1054	2.19	0.1635	2.19	0.0728		2.19	0.1164	2.19	0.0962	2.19	0.1626		2.19	0.1057	2.19	0.1102	2.19	0.111		2.19	0.1419	2.19	0.1204	2.19	0.1405
	2.22	0.2892	2.22	0.3078	2.22	0.2971		2.22	0.1333	2.46633	0.1847	2.22	0.173		2.22	0.1044	2.22	0.1648	2.22	0.0726		2.22	0.1172	2.22	0.0972	2.22	0.164		2.22	0.1064	2.22	0.1101	2.22	0.1112		2.22	0.1435	2.22	0.1225	2.22	0.1423
	2.25	0.2926	2.25	0.3102	2.25	0.3005		2.25	0.1357	2.49967	0.1852	2.25	0.1754		2.25	0.107	2.25	0.1651	2.25	0.0743		2.25	0.1196	2.25	0.0988	2.25	0.1664		2.25	0.1071	2.25	0.1122	2.25	0.1124		2.25	0.146	2.25	0.124	2.25	0.1434
	2.28	0.2973	2.28	0.3153	2.28	0.3037		2.28	0.1381	2.53283	0.1878	2.28	0.1777		2.28	0.1072	2.28	0.1661	2.28	0.0744		2.28	0.1208	2.28	0.1	2.28	0.1679		2.28	0.1074	2.28	0.1136	2.28	0.113		2.28	0.1473	2.28	0.1238	2.28	0.1446
	2.31	0.3002	2.31	0.3188	2.31	0.3078		2.31	0.1394	2.566	0.1911	2.31	0.1789		2.31	0.1104	2.31	0.167	2.31	0.0739		2.31	0.1225	2.31	0.1015	2.31	0.1695		2.31	0.11	2.31	0.1156	2.31	0.1144		2.31	0.1494	2.31	0.126	2.31	0.1471
	2.34	0.3032	2.34	0.3206	2.34	0.3109		2.34	0.1403	2.60017	0.1946	2.34	0.1819		2.34	0.1095	2.34	0.1685	2.34	0.0755		2.34	0.1242	2.34	0.1028	2.34	0.1714		2.34	0.1103	2.34	0.117	2.34	0.1148		2.34	0.15	2.34	0.1271	2.34	0.149
	2.37	0.3074	2.37	0.3252	2.37	0.3143		2.37	0.1441	2.633	0.1959	2.37	0.1836		2.37	0.1113	2.37	0.1695	2.37	0.0758		2.37	0.126	2.37	0.1039	2.37	0.173		2.37	0.1104	2.37	0.1161	2.37	0.1165		2.37	0.1515	2.37	0.1286	2.37	0.1497
	2.4	0.3109	2.4	0.329	2.4	0.3203		2.4	0.1439	2.66617	0.199	2.4	0.1856		2.4	0.112	2.4	0.1703	2.4	0.0757		2.4	0.1272	2.4	0.1054	2.4	0.1747		2.4	0.1114	2.4	0.117	2.4	0.1166		2.4	0.1553	2.4	0.1297	2.4	0.1513
	2.43	0.3145	2.44	0.3322	2.43	0.3226		2.43	0.1461	2.69967	0.2019	2.43	0.1874		2.43	0.1135	2.43	0.1717	2.43	0.077		2.44	0.1288	2.43	0.1076	2.43	0.1769		2.43	0.1124	2.43	0.1185	2.43	0.1182		2.43	0.1554	2.43	0.1309	2.43	0.1533
	2.46	0.3166	2.47	0.3357	2.46	0.3254		2.46	0.1484	2.733	0.2042	2.46	0.1899		2.46	0.114	2.46	0.1721	2.46	0.077		2.46	0.131	2.46	0.1088	2.46	0.1791		2.46	0.1132	2.46	0.1198	2.46	0.1189		2.46	0.1576	2.46	0.1325	2.46	0.1542
	2.49	0.3206	2.5	0.3392	2.49	0.3293		2.49	0.1504	2.76633	0.2077	2.49	0.1914		2.49	0.1153	2.49	0.1735	2.49	0.0776		2.49	0.132	2.49	0.11	2.49	0.1815		2.49	0.1142	2.49	0.1196	2.49	0.1191		2.49	0.16	2.49	0.1329	2.49	0.1568
	2.52	0.3235	2.53	0.3432	2.52	0.3331		2.52	0.1511	2.7995	0.2078	2.52	0.1945		2.52	0.1159	2.52	0.1743	2.52	0.0802		2.52	0.1335	2.52	0.112	2.52	0.1829		2.52	0.1144	2.52	0.1213	2.52	0.1203		2.52	0.1607	2.52	0.1351	2.52	0.1574
	2.55	0.3268	2.56	0.3459	2.55	0.3353		2.55	0.1538	2.8325	0.2123	2.55	0.196		2.55	0.1188	2.55	0.1742	2.55	0.0795		2.55	0.1355	2.55	0.1128	2.55	0.1845		2.55	0.1161	2.55	0.1219	2.55	0.122		2.55	0.1627	2.55	0.136	2.55	0.1589
	2.58	0.3301	2.59	0.3507	2.58	0.3393		2.58	0.1545	2.8665	0.2144	2.58	0.1975		2.58	0.1188	2.58	0.1758	2.58	0.0788		2.58	0.1376	2.58	0.1147	2.58	0.1868		2.58	0.1161	2.58	0.1218	2.58	0.1218		2.58	0.1646	2.58	0.1376	2.58	0.1608
	2.61	0.3337	2.62	0.3548	2.61	0.342		2.61	0.1583	2.89933	0.216	2.61	0.2008		2.61	0.1195	2.61	0.1771	2.61	0.0799		2.61	0.1389	2.61	0.1158	2.61	0.189		2.61	0.1173	2.61	0.1241	2.61	0.123		2.61	0.1667	2.61	0.139	2.61	0.161
	2.64	0.3373	2.65	0.3565	2.64	0.3457		2.64	0.1594	2.933	0.2187	2.64	0.2031		2.64	0.1216	2.64	0.1777	2.64	0.0806		2.64	0.1404	2.64	0.117	2.64	0.1908		2.64	0.1174	2.64	0.1245	2.64	0.1234		2.64	0.168	2.64	0.1393	2.64	0.1641
	2.67	0.3402	2.67	0.3603	2.67	0.3504		2.67	0.1614	2.96617	0.2227	2.67	0.2048		2.67	0.1221	2.67	0.1781	2.67	0.0803		2.67	0.1423	2.67	0.1177	2.67	0.1934		2.67	0.1183	2.67	0.1255	2.67	0.1248		2.67	0.1701	2.67	0.1419	2.67	0.1662
	2.7	0.3433	2.7	0.3627	2.7	0.3532		2.7	0.1649	2.9995	0.2239	2.7	0.206		2.7	0.1232	2.7	0.1793	2.7	0.0807		2.7	0.1435	2.7	0.1198	2.7	0.1953		2.7	0.1198	2.7	0.1265	2.7	0.1252		2.7	0.1724	2.7	0.1441	2.7	0.1662
	2.73	0.3474	2.74	0.3679	2.73	0.3569		2.73	0.1666	3.03267	0.2256	2.73	0.2077		2.73	0.124	2.73	0.1803	2.73	0.0818		2.73	0.146	2.73	0.121	2.73	0.1968		2.73	0.1207	2.73	0.1275	2.73	0.1257		2.73	0.1738	2.73	0.1445	2.73	0.1693
	2.76	0.3507	2.78	0.3714	2.76	0.3603		2.76	0.1675	3.06633	0.2293	2.76	0.211		2.76	0.1258	2.76	0.1811	2.76	0.0822		2.76	0.147	2.76	0.1228	2.76	0.1978		2.76	0.1211	2.76	0.1289	2.76	0.1279		2.76	0.1752	2.76	0.1434	2.76	0.1703
	2.79	0.3532	2.81	0.3762	2.79	0.3636		2.79	0.1686	3.10017	0.2317	2.79	0.2134		2.79	0.1271	2.79	0.1821	2.79	0.0827		2.79	0.1483	2.79	0.1237	2.79	0.1997		2.79	0.1219	2.79	0.1292	2.79	0.1284		2.79	0.1764	2.79	0.1456	2.79	0.1711
	2.82	0.3565	2.84	0.3788	2.82	0.3672		2.82	0.1709	3.13267	0.2359	2.82	0.2164		2.82	0.1271	2.82	0.1838	2.82	0.0824		2.82	0.1502	2.82	0.1254	2.82	0.2019		2.82	0.1233	2.82	0.1305	2.82	0.1286		2.82	0.1791	2.82	0.1473	2.82	0.1732
	2.85	0.3605	2.86	0.3821	2.85	0.3702		2.85	0.1736	3.166	0.2366	2.85	0.2182		2.85	0.1284	2.85	0.1844	2.85	0.0841		2.85	0.1518	2.85	0.1269	2.85	0.2035		2.85	0.1243	2.85	0.1311	2.85	0.1305		2.86	0.18	2.85	0.1486	2.85	0.1748
	2.88	0.3631	2.89	0.3846	2.88	0.3737		2.88	0.1741	3.19967	0.2408	2.88	0.2182		2.88	0.1307	2.88	0.1853	2.88	0.084		2.88	0.1537	2.88	0.1284	2.88	0.2055		2.88	0.1238	2.88	0.1313	2.88	0.13		2.89	0.1818	2.88	0.1492	2.88	0.1755
	2.91	0.3661	2.92	0.3881	2.91	0.3764		2.91	0.1753	3.23283	0.2438	2.91	0.2205		2.91	0.1311	2.91	0.1866	2.91	0.0847		2.91	0.1559			2.91	0.2069		2.91	0.1257	2.91	0.1325	2.91	0.1315		2.92	0.1835	2.91	0.1506	2.91	0.1771
	2.94	0.3694	2.95	0.3907	2.94	0.3797		2.94	0.1785	3.2665	0.2445	2.94	0.224		2.94	0.1322	2.94	0.1865	2.94	0.0843		2.94	0.1568			2.94	0.2092		2.94	0.1259	2.94	0.1338	2.94	0.132		2.94	0.1851	2.94	0.1515	2.94	0.1783
	2.97	0.3729	2.98	0.3958	2.97	0.3838		2.97	0.1812	3.2995	0.2467	2.97	0.226		2.97	0.1345	2.97	0.1884	2.97	0.0861		2.97	0.1587			2.97	0.2103		2.97	0.127	2.97	0.1347	2.97	0.1332		2.98	0.1871	2.97	0.1535	2.97	0.1799
	3	0.3762	3.01	0.3988	3	0.3869		3	0.1828	3.33317	0.2507	3	0.2282		3	0.1348	3	0.1882	3	0.086		3	0.1608			3	0.2122		3	0.1266	3	0.1362	3	0.1336		3	0.1874	3	0.1536	3	0.1821
	3.03	0.3788	3.04	0.4026	3.03	0.3897		3.03	0.1849	3.36617	0.2516	3.03	0.2293		3.03	0.1347	3.03	0.1894	3.03	0.0865		3.03	0.1624			3.03	0.2139		3.03	0.1289	3.03	0.1366	3.03	0.1354		3.03	0.1902	3.03	0.1549	3.03	0.1842
	3.06	0.3821	3.08	0.4077	3.06	0.3936		3.06	0.1875	3.39967	0.2554	3.06	0.2316		3.06	0.1357	3.06	0.1906	3.06	0.0864		3.06	0.1627			3.06	0.2151		3.06	0.1307	3.06	0.138	3.06	0.1353		3.06	0.1914	3.06	0.1576	3.06	0.185
	3.09	0.3858	3.12	0.4107	3.09	0.3969		3.09	0.1878	3.43283	0.2575	3.09	0.2344		3.09	0.1357	3.09	0.1913	3.09	0.0872						3.09	0.2172		3.09	0.1301	3.09	0.1396	3.09	0.1369		3.09	0.1933	3.09	0.1579	3.09	0.1868
	3.12	0.3885	3.14	0.4135	3.12	0.4		3.12	0.1902	3.46633	0.2599	3.12	0.2357		3.12	0.1386	3.12	0.192	3.12	0.0881						3.12	0.2186		3.12	0.1311	3.12	0.1403	3.12	0.1377		3.12	0.1943	3.12	0.1599	3.12	0.189
	3.15	0.3916	3.17	0.4166	3.15	0.4027		3.15	0.193	3.49967	0.2613	3.15	0.2385		3.15	0.1389	3.15	0.1933	3.15	0.0875						3.15	0.2206		3.15	0.1318	3.15	0.1425	3.15	0.1384		3.15	0.1969	3.15	0.1602	3.15	0.1905
	3.18	0.3938	3.2	0.4199	3.18	0.4065		3.18	0.1912	3.533	0.2642	3.18	0.2396		3.18	0.1399	3.18	0.1937	3.18	0.0879						3.18	0.2213		3.18	0.1329	3.18	0.144	3.18	0.139		3.18	0.1987	3.18	0.1616	3.18	0.1918
	3.21	0.3981	3.22	0.4233	3.21	0.4108		3.21	0.1953	3.5665	0.2669	3.21	0.2418		3.21	0.1408	3.21	0.1941	3.21	0.0888						3.21	0.2226		3.21	0.1329	3.21	0.1451	3.21	0.1399		3.21	0.2001	3.21	0.1625	3.21	0.1919
	3.24	0.4027	3.25	0.4249	3.24	0.4126		3.24	0.1981	3.59983	0.2701	3.24	0.2443		3.24	0.1431	3.24	0.1953	3.24	0.0886						3.24	0.2245		3.24	0.1345	3.24	0.1439	3.24	0.141		3.24	0.201	3.24	0.1654	3.24	0.194
	3.27	0.4056	3.27	0.429	3.27	0.4165		3.27	0.1996	3.63317	0.2719	3.27	0.245		3.27	0.1425	3.27	0.1956	3.27	0.0894						3.27	0.2266		3.27	0.1353	3.27	0.1453	3.27	0.1417		3.27	0.2022	3.27	0.165	3.27	0.1956
	3.3	0.4089	3.3	0.4323	3.3	0.4201		3.3	0.2014	3.66617	0.2739	3.3	0.2476		3.3	0.1448	3.3	0.1966	3.3	0.0899						3.3	0.2288		3.3	0.1361	3.3	0.1458	3.3	0.1428		3.3	0.2038	3.3	0.1673	3.3	0.1975
	3.33	0.4112	3.33	0.4351	3.33	0.4235		3.33	0.2036	3.69967	0.2764	3.33	0.2496		3.33	0.1464	3.33	0.1979	3.33	0.0895						3.33	0.2296		3.33	0.1377	3.33	0.1453	3.33	0.1434		3.33	0.2058	3.33	0.168	3.33	0.1992
	3.36	0.4141	3.36	0.4382	3.36	0.4271		3.36	0.2051	3.733	0.2801	3.36	0.2507		3.36	0.1465	3.36	0.1988	3.36	0.0916						3.36	0.2313		3.36	0.1381	3.36	0.1454	3.36	0.1445		3.36	0.2072	3.36	0.1686	3.36	0.2004
	3.39	0.4175	3.39	0.4406	3.39	0.4305		3.39	0.2059	3.76633	0.283	3.39	0.2533		3.39	0.1475	3.39	0.1997	3.39	0.0912						3.39	0.233		3.39	0.1392	3.39	0.1481	3.39	0.1465		3.39	0.2086	3.39	0.1699	3.39	0.2017
	3.42	0.4202	3.42	0.444	3.42	0.4334		3.42	0.2092	3.79967	0.2867	3.42	0.2557		3.42	0.1494	3.42	0.2003	3.42	0.0916						3.42	0.2355		3.42	0.1405	3.42	0.1482	3.42	0.1464		3.42	0.2115	3.42	0.1713	3.42	0.2027
	3.45	0.4235	3.45	0.4474	3.45	0.4363		3.45	0.2112	3.83283	0.2868	3.45	0.2584		3.45	0.1484	3.45	0.2013	3.45	0.0928						3.45	0.2373		3.45	0.1405	3.45	0.1476	3.45	0.1467		3.45	0.2132	3.45	0.1727	3.45	0.2049
	3.48	0.4268	3.48	0.4506	3.48	0.4405		3.48	0.2125	3.866	0.2901	3.48	0.2603		3.48	0.1497	3.48	0.2021	3.48	0.0931						3.48	0.2375		3.48	0.1416	3.48	0.1483	3.48	0.1483		3.48	0.2151	3.48	0.1788	3.48	0.2058
	3.51	0.4307	3.51	0.4533	3.51	0.443		3.51	0.2142	3.89967	0.2915	3.51	0.2612		3.51	0.1519	3.51	0.2027	3.51	0.0933						3.51	0.2393		3.51	0.1421	3.51	0.1503	3.51	0.1487		3.51	0.2157	3.51	0.1757	3.51	0.2081
	3.54	0.4332	3.54	0.4564	3.54	0.4466		3.54	0.2161	3.93317	0.2942	3.54	0.2633		3.54	0.1522	3.54	0.2041	3.54	0.0934						3.54	0.2413		3.54	0.1418	3.54	0.1509	3.54	0.1492		3.54	0.2177	3.54	0.1765	3.54	0.2086
	3.57	0.4354	3.57	0.4587	3.57	0.4502		3.57	0.2193	3.96633	0.2963	3.57	0.2658		3.57	0.1541	3.57	0.2039	3.57	0.094						3.57	0.2435		3.57	0.1438	3.57	0.1518	3.57	0.1508		3.57	0.2179	3.57	0.1776	3.57	0.2109
	3.6	0.4385	3.6	0.4618	3.6	0.4529		3.6	0.2184	3.99933	0.2993	3.6	0.2682		3.6	0.1544	3.6	0.2055	3.6	0.0943						3.6	0.2444		3.6	0.1439	3.6	0.1526	3.6	0.1514		3.6	0.2197	3.6	0.1785	3.6	0.212
	3.63	0.4414	3.63	0.4669	3.63	0.4576		3.63	0.2217	4.03283	0.3019	3.63	0.2711		3.63	0.1552	3.63	0.206	3.63	0.0944						3.63	0.2462		3.63	0.1454	3.63	0.1537	3.63	0.1533		3.63	0.2213	3.63	0.1796	3.63	0.2129
	3.66	0.446	3.66	0.4683	3.66	0.4609		3.66	0.2256	4.0665	0.3039	3.66	0.2724		3.66	0.1565	3.66	0.2063	3.66	0.0943						3.66	0.2481		3.66	0.1466	3.66	0.1533	3.66	0.1532		3.66	0.2234	3.66	0.1804	3.66	0.215
	3.69	0.4479	3.69	0.4724	3.69	0.4636		3.69	0.2264	4.0995	0.3051	3.69	0.2741		3.69	0.1576	3.69	0.2077	3.69	0.0952						3.69	0.2496		3.69	0.147	3.69	0.1557	3.69	0.1548		3.69	0.225	3.69	0.1818	3.69	0.2151
	3.72	0.4504	3.72	0.4757	3.72	0.4667		3.72	0.2301	4.13383	0.3099	3.72	0.2766		3.72	0.1592	3.72	0.209	3.72	0.0961						3.72	0.2504		3.72	0.1473	3.72	0.1557	3.72	0.1552		3.72	0.2263	3.72	0.1828	3.72	0.2177
	3.75	0.4536	3.75	0.479	3.75	0.4699		3.75	0.231	4.16667	0.3114	3.75	0.2792		3.75	0.16	3.75	0.2091	3.75	0.0961						3.75	0.2539		3.75	0.1492	3.75	0.156	3.75	0.1558		3.75	0.2282	3.75	0.1843	3.75	0.2194
	3.78	0.4571	3.78	0.4822	3.78	0.4732		3.78	0.2328	4.1995	0.3125	3.78	0.2808		3.78	0.1612	3.78	0.2106	3.78	0.0964						3.78	0.2543		3.78	0.1489	3.78	0.1576	3.78	0.1565		3.78	0.229	3.78	0.1848	3.78	0.2205
	3.81	0.4606	3.81	0.4859	3.81	0.476		3.81	0.2333	4.233	0.3181	3.81	0.2816		3.81	0.1619	3.81	0.211	3.81	0.0966						3.81	0.2563		3.81	0.15	3.81	0.1582	3.81	0.157		3.81	0.2315	3.81	0.186	3.81	0.2223
	3.84	0.4631	3.84	0.4882	3.84	0.479		3.84	0.2356	4.26617	0.3164	3.84	0.2834		3.84	0.1625	3.84	0.2118	3.84	0.0969						3.84	0.258		3.84	0.1499	3.84	0.1592	3.84	0.1578		3.84	0.2328	3.84	0.1884	3.84	0.2234
	3.87	0.4673	3.87	0.4913	3.87	0.4819		3.87	0.2378	4.2995	0.3216	3.87	0.2866		3.87	0.1637	3.87	0.2123	3.87	0.098						3.87	0.26		3.87	0.1515	3.87	0.1595	3.87	0.1596		3.87	0.2341	3.87	0.1896	3.87	0.2262
	3.9	0.4692	3.9	0.4953	3.9	0.4859		3.9	0.2393	4.33267	0.3239	3.9	0.2896		3.9	0.1652	3.9	0.2141	3.9	0.0982						3.9	0.2616		3.9	0.153	3.9	0.1617	3.9	0.1596		3.9	0.2356	3.9	0.1903	3.9	0.2264
	3.93	0.4718	3.93	0.4982	3.93	0.4875		3.93	0.2418	4.366	0.3251	3.93	0.2903		3.93	0.1649	3.93	0.2136	3.93	0.0983						3.93	0.2622		3.93	0.1536	3.93	0.1626	3.93	0.1613		3.93	0.2383	3.93	0.1918	3.93	0.2293
	3.96	0.4749	3.96	0.5011	3.96	0.4913		3.96	0.2436	4.39967	0.3279	3.96	0.2925		3.96	0.1663	3.96	0.2152	3.96	0.0995						3.96	0.2639		3.96	0.1535	3.96	0.1637	3.96	0.1616		3.96	0.2392	3.96	0.192	3.96	0.2296
	3.99	0.4787	3.99	0.5037	3.99	0.4933		3.99	0.2446	4.43333	0.3303	3.99	0.2948		3.99	0.1674	3.99	0.2156	3.99	0.0993						3.99	0.2658		3.99	0.154	3.99	0.1644	3.99	0.1632		3.99	0.2407	3.99	0.1938	3.99	0.2297
								4.02	0.2461	4.46633	0.3315				4.02	0.1675
								4.05	0.2492	4.4995	0.3365				4.05	0.1689
								4.08	0.2504	4.533	0.3372				4.08	0.1697
								4.11	0.252	4.56633	0.3403				4.11	0.17
								4.14	0.2533	4.6	0.343				4.14	0.1705
								4.17	0.2571	4.633	0.3452				4.17	0.1735
								4.2	0.2579	4.666	0.3473				4.2	0.173
								4.23	0.2603	4.69917	0.3502				4.23	0.1742
								4.26	0.2625	4.733	0.3528				4.26	0.1761
								4.29	0.2632	4.76667	0.3556				4.29	0.1763
								4.32	0.2648	4.79933	0.3552				4.32	0.1775
								4.35	0.2675	4.83267	0.3586				4.35	0.1783
								4.38	0.2696	4.86617	0.3615				4.38	0.1792
								4.41	0.2704	4.89967	0.3648				4.41	0.1797
								4.44	0.2714	4.93367	0.3659				4.44	0.1805
								4.47	0.2728	4.966	0.3686				4.47	0.1822
								4.5	0.2754	4.99933	0.3715				4.5	0.1834
								4.53	0.2781						4.53	0.1842
								4.56	0.2805						4.56	0.1854
								4.59	0.2821						4.59	0.1847
								4.62	0.2818						4.62	0.1856
								4.65	0.286						4.65	0.1871
								4.68	0.2882						4.68	0.1872
								4.71	0.289						4.71	0.1877
								4.74	0.2896						4.74	0.1894
								4.77	0.2932						4.77	0.1909
								4.8	0.2934						4.8	0.1913
								4.83	0.2967						4.83	0.192
								4.86	0.2983						4.86	0.1923
								4.89	0.2997						4.89	0.1935
								4.92	0.3						4.92	0.194
								4.95	0.3045						4.95	0.1944
								4.98	0.3034						4.98	0.1951
								5.01	0.3075						5.01	0.1963

## Sheet: Activity Calculations
																	slope	umol/min/mg		example calculation
	Salmonella															rep 1	0.116	16.3958		0.116	abs/min
	prop coa															rep 2	0.1236	17.47		14150	DTNB extinction coefficient (1/M.cm)
																rep 3	0.1255	17.7385		0.0005	protein (mg)
																				1	pathlength (cm)
																	average	17.2014		0.001	reaction volume (L)
																	stdev	0.580137
																				8.19788e-06	c = A/el	Molar/minute
																				8.19788e-09	*reaction volume	moles/minute
																				0.00819788	*1000000	micromolar/minute
																				16.3958	/mg protein	micromoles/minute/milligram protein
																	slope	umol/min/mg
	Salmonella															rep 1	0.0624	8.81979
	acetyl coa															rep 2	0.085	12.0141
																rep 3	0.0669	9.45583
																	average	10.0966
																	stdev	1.38055
	rpalustris full length
	acetyl coa																slope	umol/min/mg
																rep 1	0.0422	5.96466
																rep 2	0.0318	4.4947
																rep 3	0.0158	4.46643
																	average	4.97527
																	stdev	0.699706
	rpalustris full length
	propionyl coa
																	slope	umol/min/mg
																rep 1	0.0519	7.33569
																rep 2	0.0458	6.4735
																rep 3	0.0634	8.96113
																	average	7.59011
																	stdev	1.03138
	rpalustris del pep															r palustris delpep			slope	umol/min/mg
	acetyl coa															acetyl CoA		rep 1	0.03	4.24028
																		rep 2	0.034	4.80565
																		rep 3	0.036	5.08834
																			average	4.71143
																			stdev	0.352571
																r palustris delpep
	rpalustris delpep															propionyl coa			slope	umol/min/mg
	propcoa																	rep 1	0.056	7.91519
																		rep 2	0.045	6.36042
																		rep 3	0.0532	7.51943
																			average	7.26502
																			stdev	0.659734
		Summary
				umol/min/mg	stdev
		salm	acetylcoa	10.0966	1.38055
		salm	propionyl coa	17.2014	0.580137
		rpal	acetylcoa	4.97527	0.699706
		rpal	propionyl coa	7.59011	1.03138
		rpaldel	acetylcoa	4.71143	0.352571
		rpaldel	propionyl coa	7.26502	0.659734
									acetyl	prop	acetyl	prop	acetyl	prop
									salm	salm	rpal full	rpal full	rpal dep	rpal dep
