# Supplementary material for: The Structural Basis of Coenzyme A Recycling in a Bacterial Organelle
Source: PLoS Biol. 2016 Mar 9;14(3):e1002399. doi: 10.1371/journal.pbio.1002399 (PMC4784909; doi:10.1371/journal.pbio.1002399)
Supplement: S2 Data — (XLSX) [file pbio.1002399.s002.xlsx]

## Sheet: Sheet1
59 kda no phosphate			59kda 5mM phosphate			59kda 5mM phosphate rep				127 kda no phosphate			127 kda 5mm phosphate			127 kda 5mm phosphate rep			127 kda 5mm phosphate rep 2
412 (nm)			412 (nm)			412 (nm)				412 (nm)			412 (nm)			412 (nm)			412 (nm)
0	-0.0084		0	0.0002		0	-0.0019			0	0.0024		0	0.0127		0	-0.0051		0	0.0087
0.03	-0.0072		0.03	0.0016		0.03	-0.0008			0.03	0.0039		0.03	0.0141		0.03	-0.0022		0.03	0.0101
0.06	-0.0052		0.06	0.0031		0.06	0.0011			0.06	0.0053		0.06	0.0184		0.06	0.0001		0.06	0.0122
0.09	-0.0045		0.09	0.0054		0.09	0.004			0.09	0.0056		0.09	0.0218		0.09	0.0036		0.09	0.0152
0.12	-0.0046		0.12	0.006		0.12	0.0049			0.12	0.0069		0.12	0.0246		0.12	0.0059		0.12	0.0179
0.15	-0.0045		0.15	0.0078		0.15	0.0047			0.15	0.0074		0.15	0.0271		0.15	0.0094		0.15	0.0199
0.18	-0.0039		0.18	0.0084		0.18	0.0055			0.18	0.0073		0.18	0.03		0.18	0.012		0.18	0.023
0.21	-0.0035		0.21	0.0099		0.21	0.0071			0.21	0.0077		0.21	0.0326		0.21	0.015		0.21	0.0296
0.24	-0.0025		0.24	0.0106		0.24	0.0075			0.24	0.0087		0.24	0.0353		0.24	0.0176		0.24	0.0275
0.27	-0.003		0.27	0.0116		0.27	0.0085			0.27	0.0073		0.27	0.038		0.27	0.0199		0.27	0.0305
0.3	-0.0029		0.3	0.0129		0.3	0.01			0.3	0.0074		0.3	0.0418		0.3	0.0224		0.3	0.0337
0.33	-0.0029		0.33	0.0132		0.33	0.0116			0.33	0.0077		0.33	0.0446		0.33	0.026		0.33	0.0359
0.36	-0.0031		0.36	0.0149		0.36	0.013			0.36	0.0082		0.36	0.0468		0.36	0.029		0.36	0.0389
0.39	-0.0025		0.39	0.0171		0.39	0.0145			0.39	0.0088		0.39	0.0495		0.39	0.0315		0.39	0.0442
0.42	-0.0019		0.42	0.0181		0.42	0.0146			0.42	0.0094		0.42	0.053		0.42	0.0346		0.42	0.0428
0.45	-0.0024		0.45	0.0191		0.45	0.016			0.45	0.0092		0.45	0.0547		0.45	0.0374		0.45	0.0477
0.48	-0.0028		0.48	0.02		0.48	0.0174			0.48	0.0094		0.48	0.0584		0.48	0.0401		0.48	0.049
0.51	-0.0026		0.51	0.0214		0.51	0.0192			0.51	0.0099		0.51	0.0612		0.51	0.0426		0.51	0.0509
0.54	-0.0023		0.54	0.0234		0.54	0.0202			0.54	0.0091		0.54	0.0644		0.54	0.0471		0.54	0.0541
0.57	-0.0023		0.57	0.0243		0.57	0.0219			0.57	0.0093		0.57	0.0676		0.57	0.0499		0.57	0.0583
0.6	-0.0027		0.6	0.0282		0.6	0.0224			0.6	0.0102		0.6	0.0703		0.6	0.0524		0.6	0.0617
0.63	-0.0011		0.63	0.0272		0.63	0.0229			0.63	0.0098		0.63	0.0732		0.63	0.0553		0.63	0.0643
0.66	-0.0019		0.66	0.0283		0.66	0.0246			0.66	0.0088		0.66	0.0765		0.66	0.0583		0.66	0.0654
0.69	-0.0021		0.69	0.0284		0.69	0.0245			0.69	0.0088		0.69	0.0786		0.69	0.0635		0.69	0.0686
0.72	-0.0016		0.72	0.0308		0.72	0.0272			0.72	0.01		0.72	0.0818		0.72	0.0666		0.72	0.074
0.75	-0.0017		0.75	0.0322		0.75	0.0273			0.75	0.0104		0.75	0.0842		0.75	0.0681		0.75	0.0732
0.78	-0.0026		0.78	0.0341		0.78	0.0289			0.78	0.0106		0.78	0.0866		0.78	0.0691		0.78	0.0761
0.81	-0.0009		0.81	0.0347		0.81	0.0297			0.81	0.01		0.81	0.0897		0.81	0.0726		0.81	0.0815
0.84	-0.0005		0.84	0.0352		0.84	0.0316			0.84	0.0099		0.84	0.0938		0.84	0.077		0.84	0.0831
0.87	-0.0018		0.87	0.0372		0.87	0.0322			0.87	0.0096		0.87	0.0959		0.87	0.0797		0.87	0.0862
0.9	-0.0012		0.9	0.038		0.9	0.0342			0.9	0.0088		0.9	0.0983		0.9	0.0817		0.9	0.0895
0.93	-0.0011		0.93	0.0401		0.93	0.0347			0.93	0.0092		0.93	0.1022		0.93	0.0852		0.93	0.0906
0.96	-0.0023		0.96	0.04		0.96	0.0353			0.96	0.0097		0.96	0.104		0.96	0.088		0.96	0.0935
0.99	-0.0018		0.99	0.0419		0.99	0.0378			0.99	0.009		0.99	0.1081		0.99	0.0902		0.99	0.0966
1.02	-0.002		1.02	0.0428		1.02	0.0379			1.02	0.0088		1.02	0.1094		1.02	0.0941		1.02	0.0999
1.05	-0.0013		1.05	0.0443		1.05	0.0406			1.05	0.0082		1.05	0.1125		1.05	0.097		1.05	0.1026
1.08	-0.001		1.08	0.0471		1.08	0.0421			1.08	0.0086		1.08	0.1149		1.08	0.0994		1.08	0.1046
1.11	-0.0021		1.11	0.0476		1.11	0.0427			1.11	0.0095		1.11	0.1184		1.11	0.1017		1.11	0.1077
1.14	-0.0015		1.14	0.0484		1.14	0.0451			1.14	0.0091		1.14	0.1211		1.14	0.1048		1.14	0.1108
1.17	-0.002		1.17	0.0499		1.17	0.0463			1.17	0.0093		1.17	0.1245		1.17	0.1084		1.17	0.1133
1.2	-0.0018		1.2	0.0515		1.2	0.0479			1.2	0.0107		1.2	0.1276		1.2	0.111		1.2	0.1167
1.23	-0.0011		1.23	0.0541		1.23	0.0499			1.23	0.0106		1.23	0.13		1.23	0.1131		1.23	0.119
1.26	-0.0013		1.26	0.0558		1.26	0.0514			1.26	0.0095		1.26	0.1334		1.26	0.1159		1.26	0.1207
1.29	-0.0023		1.29	0.056		1.29	0.0524			1.29	0.0106		1.29	0.1369		1.29	0.1217		1.29	0.1246
1.32	-0.0018		1.32	0.0585		1.32	0.0544			1.32	0.0093		1.32	0.1397		1.32	0.1228		1.32	0.1284
1.35	-0.0016		1.35	0.0596		1.35	0.0569			1.35	0.011		1.35	0.1429		1.35	0.1259		1.35	0.1306
1.38	-0.0008		1.38	0.0605		1.38	0.0592			1.38	0.0104		1.38	0.1462		1.38	0.1287		1.38	0.1334
1.41	-0.0018		1.41	0.0632		1.41	0.0589			1.41	0.0116		1.41	0.1488		1.41	0.1314		1.41	0.1375
1.44	-0.0018		1.44	0.0644		1.44	0.0619			1.44	0.0113		1.44	0.1504		1.44	0.1351		1.44	0.1395
1.47	-0.0014		1.47	0.0668		1.47	0.0624			1.47	0.0108		1.47	0.1549		1.47	0.1385		1.47	0.1423
1.5	-0.0015		1.5	0.0689		1.5	0.0635			1.5	0.011		1.5	0.1581		1.5	0.1417		1.5	0.145
1.53	-0.0013		1.53	0.0714		1.53	0.0654			1.53	0.0117		1.53	0.1602		1.53	0.145		1.53	0.1473
1.56	-0.001		1.56	0.0724		1.56	0.0669			1.56	0.0105		1.56	0.1642		1.56	0.1465		1.56	0.153
1.59	-0.0014		1.59	0.0738		1.59	0.0673			1.59	0.0111		1.59	0.1665		1.59	0.1491		1.59	0.1532
1.62	-0.0017		1.62	0.0761		1.62	0.0695			1.62	0.0107		1.62	0.1705		1.62	0.1529		1.62	0.1569
1.65	-0.0001		1.65	0.0771		1.65	0.0734			1.65	0.0112		1.65	0.1734		1.65	0.1573		1.65	0.1608
1.68	-0.0007		1.68	0.0789		1.68	0.0749			1.68	0.0104		1.68	0.1762		1.68	0.1595		1.68	0.1652
1.71	-0.0008		1.71	0.0798		1.71	0.0737			1.71	0.0139		1.71	0.1788		1.71	0.1626		1.71	0.167
1.74	-0.0013		1.74	0.0815		1.74	0.0762			1.74	0.0108		1.74	0.1817		1.74	0.1658		1.74	0.1699
1.77	-0.0002		1.77	0.0842		1.77	0.0779			1.77	0.0107		1.77	0.186		1.77	0.1693		1.77	0.1734
1.8	-0.0004		1.8	0.0857		1.8	0.0794			1.8	0.011		1.8	0.1889		1.8	0.1724		1.8	0.1759
1.83	-0.0005		1.83	0.0881		1.83	0.0806			1.83	0.0111		1.83	0.1917		1.83	0.1755		1.83	0.178
1.86	-0.0004		1.86	0.0896		1.86	0.0834			1.86	0.0105		1.86	0.1954		1.86	0.179		1.86	0.1838
1.89	-0.0005		1.89	0.0908		1.89	0.0846			1.89	0.011		1.89	0.1976		1.89	0.1821		1.89	0.1848
1.92	0.0002		1.92	0.0918		1.92	0.0861			1.92	0.0105		1.92	0.2008		1.92	0.1865		1.92	0.1862
1.95	0.0005		1.95	0.0936		1.95	0.0881			1.95	0.0103		1.95	0.2026		1.95	0.1878		1.95	0.1934
1.98	0		1.98	0.0952		1.98	0.0888			1.98	0.0109		1.98	0.2068		1.98	0.1916		1.98	0.194
2.01	-0.0001		2.01	0.0969		2.01	0.0911			2.01	0.0105		2.01	0.2096		2.01	0.1952		2.01	0.1962
